# Supplementary material for: Checkpoints of apicomplexan cell division identified in Toxoplasma gondii
Source: PLoS Pathog. 2017 Jul 3;13(7):e1006483. doi: 10.1371/journal.ppat.1006483 (PMC5510908; doi:10.1371/journal.ppat.1006483)
Supplement: S1 Table — (XLSX) [file ppat.1006483.s001.xlsx]

## Sheet: Single Tagged Strains
Product Name	Gene ID (TGME49_#)	C-terminal Epitope	N-terminal Epitope	Selection Marker
Tet-OFF mutant strains
TgCrk1	304970	N/A	3xHA	DHFR
TgCrk2	218220	N/A	3xHA	DHFR
TgCrk3	249260	N/A	3xHA	DHFR
TgCrk4	256070	N/A	3xHA	DHFR
TgCrk6	254630	N/A	3xHA	DHFR
TgCrk7	270330	N/A	3xHA	DHFR
TgCrk8	281450	N/A	3xHA	DHFR
TgPHO80	267580	N/A	Myc	DHFR
TgCycH	260250	N/A	Myc	DHFR
TgCycL	264690	N/A	3xHA	DHFR
TgCycY	266900	N/A	3xHA	DHFR
Strains expressing factors endogenously tagged at C-terminus
TgCrk1	304970	3xTy	N/A	HXGPRT
TgCrk2	218220	3xMyc	N/A	DHFR
TgCrk3	249260	3xTy	N/A	HXGPRT
TgCrk4	256070	3xHA	N/A	HXGPRT
TgCrk6	254630	3xHA	N/A	HXGPRT
TgCrk7	270330	3xHA	N/A	HXGPRT
TgCrk8	281450	3xHA	N/A	HXGPRT
TgCycH	260250	3xHA	N/A	HXGPRT
TgCycY	266900	3xHA	N/A	CAT
Strains ectopicallyexpressing factors tagged at N-terminus
TgPHO80	267580	N/A	DD3xMyc	CAT

## Sheet: Dual Tagged Strains
First Tagged					Second Tagged
Product Name	Gene ID (TGME49_#)	C-terminal Epitope	N-terminal Epitope	Selection Marker	Product Name	Gene ID (TGME49_#)	C-Terminal Epitope	N-terminal Epitope	Selection Marker
TgPHO80	267580	3xHA	N/A	HXGPRT	TgCrk2	218220	3xMyc	N/A	DHFR
TgCycH	260250	3xHA	N/A	HXGPRT	TgCrk2	218220	N/A	DD3xMyc	CAT
TgCrk2	218220	N/A	3xHA	DHFR	TgCycL	264690	N/A	DD3xMyc	CAT
TgCrk2	218220	N/A	3xHA	DHFR	TgCycY	266900	N/A	DD3xMyc	CAT
TgCrk2	218220	3xHA	N/A	HXGPRT	TgPHO80	267580	N/A	DD3xMyc	CAT
TgCrk1	304970	N/A	3xHA	DHFR	TgPHO80	267580	N/A	DD3xMyc	CAT
TgCrk1	304970	N/A	3xHA	DHFR	TgCycL	264690	N/A	DD3xMyc	CAT
TgCrk1	304970	N/A	3xHA	DHFR	TgCycY	266900	N/A	DD3xMyc	CAT
TgCrk1	304970	N/A	3xHA	DHFR	TgCycH	260250	3xMyc	N/A	CAT
TgCrk1	304970	N/A	3xHA	HXGPRT	TgCycL	264690	N/A	3xMyc	DHFR
TgCrk1	304970	N/A	3xHA	DHFR	TgRBP4	231380	N/A	DD3xMyc	CAT
TgCrk4	256070	N/A	3xHA	DHFR	TgPHO80	267580	N/A	DD3xMyc	CAT
TgCrk4	256070	N/A	3xHA	DHFR	TgCycY	266900	N/A	DD3xMyc	CAT
TgCrk4	256070	N/A	3xHA	DHFR	TgCycL	264690	N/A	DD3xMyc	CAT
TgCrk4	256070	N/A	3xHA	DHFR	TgCycH	260250	3xMyc	N/A	CAT
TgCrk4	256070	N/A	3xHA	DHFR	TgNdc80	260420	3xMyc	N/A	CAT
TgCrk4	256070	N/A	3xHA	DHFR	TgCEP250	212880	3xMyc	N/A	CAT
TgCrk6	254630	N/A	3xHA	DHFR	TgPHO80	267580	N/A	DD3xMyc	CAT
TgCrk6	254630	N/A	3xHA	DHFR	TgCycY	266900	N/A	DD3xMyc	CAT
TgCrk6	254630	N/A	3xHA	DHFR	TgCycL	264690	N/A	DD3xMyc	CAT
TgCrk6	254630	N/A	3xHA	DHFR	TgCycH	260250	3xMyc	N/A	CAT
TgCrk6	254630	N/A	3xHA	DHFR	TgNdc80	260420	3xMyc	N/A	CAT
TgCrk3	249260	N/A	3xHA	DHFR	TgPHO80	267580	N/A	DD3xMyc	CAT
TgCrk3	249260	N/A	3xHA	DHFR	TgCycY	266900	N/A	DD3xMyc	CAT
TgCrk3	249260	N/A	3xHA	DHFR	TgCycL	264690	N/A	DD3xMyc	CAT
TgCrk3	249260	N/A	3xHA	DHFR	TgCycH	260250	3xMyc	N/A	CAT
TgCrk7	270330	N/A	3xHA	DHFR	TgPHO80	267580	N/A	DD3xMyc	CAT
TgCrk7	270330	N/A	3xHA	DHFR	TgCycY	266900	N/A	DD3xMyc	CAT
TgCrk7	270330	N/A	3xHA	DHFR	TgCycL	264690	N/A	DD3xMyc	CAT
TgCrk7	270330	N/A	3xHA	DHFR	TgCycH	260250	3xMyc	N/A	CAT
TgCrk8	281450	3xHA	N/A	HXGPRT	TgPHO80	267580	N/A	DD3xMyc	CAT
TgCrk8	281450	3xHA	N/A	HXGPRT	TgCycY	266900	N/A	DD3xMyc	CAT
TgCrk8	281450	3xHA	N/A	HXGPRT	TgCycL	264690	N/A	DD3xMyc	CAT
TgCrk8	281450	N/A	3xHA	DHFR	TgCycH	260250	3xMyc	N/A	CAT

## Sheet: Primers
Product name	Gene ID (TGME49_#)	Primer name	Sequence (5' - 3')	Comments
Endogenous N-terminal tagging and promoter replacement
TgCrk1	304970	Crk1_For_BglII	TATAGATCTGACAGCGAGATGCAGCACAGAC	to build TgCrk1 tet-OFF mutant
TgCrk1	304970	Crk1_Rev_NotI	TATGCGGCCGCCATCTTCTCGTCGCTTCTCTCGC	to build TgCrk1 tet-OFF mutant
TgCrk1	304970	Crk1_Rev_Verify	CCTGTGGTTCGGTTCATCGCTC	to verify recombination at TgCrk1 locus
TgCrk2	218220	Crk2_F_BamHI	TATGGATCCGAGAAGTATCAGAAGCTGGAAAAAATAGGC	to build TgCrk2 tet-OFF mutant
TgCrk2	218220	Crk2_R_Not1	TATGCGGCCGC CGTGCGAGTCCAAAATCTGCAAG	to build TgCrk2 tet-OFF mutant
TgCrk3	249260	Crk3_For_BamHI	TATGGATCCGACGCCTCCGCCTCTCCAG	to build TgCrk3 tet-OFF mutant
TgCrk3	249260	Crk3_Rev_NotI	TATGCGGCCGCGAGAGCTCGTTGAGCAGACAGATTTC	to build TgCrk3 tet-OFF mutant
TgCrk3	249260	Crk3_Rev_Verify	GTTTGGAGTGGACGACAGCGAGG	to verify recombination at TgCrk3 locus
TgCrk4	256070	Crk4_For_BglII	TATAGATCTCAAGGAAATGGCTTCGGAGAAGGC	to build TgCrk4 tet-OFF mutant
TgCrk4	256070	Crk4_Rev_NotI	TATGCGGCCGC ACAGCCGCCAAGCCCTC	to build TgCrk4 tet-OFF mutant
TgCrk4	256070	Crk4_Rev_Verify	GTCGACATCGCGCATCATCAGG	to verify recombination at TgCrk4 locus
TgCrk6	254630	Crk6_For_BamHI	TATGGATCCGGTCACAATGGGCCTAAGCCAAG	to build TgCrk6 tet-OFF mutant
TgCrk6	254630	Crk6_Rev_NotI	TATGCGGCCGC CGTGCAATCAGGTCCAGTCCC	to build TgCrk6 tet-OFF mutant
TgCrk6	254630	Crk6_Rev_Verify	CGTCGGAGAGACTTGAAGCAGC	to verify recombination at TgCrk6 locus
TgCrk7	270330	Crk7_For_BglII	TATAGATCTGCGGCACCGCAAGTCAAAC	to build TgCrk7 tet-OFF mutant
TgCrk7	270330	Crk7_Rev_NotI	TATGCGGCCGC gagacaagtctagaacgccttcgaag	to build TgCrk7 tet-OFF mutant
TgCrk7	270330	Crk7_Rev_Verify	CTCAACTGATCGATCTCGTTCGCTCC	to verify recombination at TgCrk7 locus
TgCrk8	281450	Crk8_For_BglII	TATAGATCTACTGCCTGCGCCTCTCCAG	to build TgCrk8 tet-OFF mutant
TgCrk8	281450	Crk8_Rev_NotI	TATGCGGCCGC AAGGTAGACGGAATTGCTTCCTGAGTAC	to build TgCrk8 tet-OFF mutant
TgCrk8	281450	Crk8_Rev_Verify	CAAGTCTCTTTCGCAGTGCTCAAACAC	to verify recombination at TgCrk8 locus
TgPHO80	267580	PHO80_For_BglII	TATAGATCTGACGGCGAAGGACGACAGG	to build TgPHO80 tet-OFF mutant
TgPHO80	267580	PHO80_Rev_Verify	TATGCGGCCGCGAGAGCGCGGACGTCGG	to verify recombination at TgPHO80 locus
TgCycL	264690	CycL_For_BglII	TATAGATCTGCGAATCACATCGTGCTTCCT	to build TgCycL tet-OFF mutant
TgCycL	264690	CycL_Rev_NotI	TATGCGGCCGC TGTCATTGAGGTAGCCCCAGG	to build TgCycL tet-OFF mutant
TgCycL	264690	CycL_Rev_Verify	CGCAGACCTTGGCTACGTCTTC	to verify recombination at TgCycL locus
TgCycY	266900	CycY_For_BglII	TATAGATCTGCTGAGGATAGCGTTCCCCC	to build TgCycY tet-OFF mutant
TgCycY	266900	CycY_Rev_Not1	TATGCGGCCGCCTGAGCGACTATTAAAGCTGTAAAGACGA	to build TgCycY tet-OFF mutant
TgCycY	266900	CycY_Rev_Verify	CATTGTCTCGGCCTTCCAGTCAG	to verify recombination at TgCycY locus
TgCycH	260250	CycH_For_BglII	TATAGATCTGCTTCTGATTCTCCCGCCG	to build TgCycH tet-OFF mutant
TgCycH	260250	CycH_Rev_Not1	TATGCGGCCGCTCCCAAACTGTAATGACGAGCAAC	to build TgCycH tet-OFF mutant
TgCycH	260250	CycH_Rev_Verify	TATCCTGCAGGCTACGGACGAGACGATGTAACTACGGAAC	to verify recombination at TgCycH locus
Ectopic N-terminal tagging and conditional expression
TgPHO80	267580	PHO80_For_MfeI	CAATTGGACGGCGAAGGACGACAGGAAG
TgPHO80	267580	PHO80_Rev_SbfI	CCTGCAGGTCACGAGCACGGACCGAAGG
TgCycL	264690	CycL_For_XmaI	TATCCCGGGGCGAATCACATCGTGCTTCCTCCG
TgCycL	264690	CycL_Rev_SbfI	TATCCTGCAGGTTACGCGTACGAGCGACCAGAGC
TgCycY	266900	CycY_For_XmaI	TATCCCGGGGCTGAGGATAGCGTTCCCCCAC
TgCycY	266900	CycY_Rev_SbfI	TATCCTGCAGGTCAGGACATTGTCTCGGCCTTCC
TgCRK2	218220	Crk2_For_XmaI	TATCCCGGGGAGAAGTATCAGAAGCTGGAAAAAATAGGCGAG	Also used as verification primer in building Crk2 tet-OFF mutant
TgCRk2	218220	Crk2_Rev_Sbfi	TATCCTGCAGGTTATTCGCCCCTGAAAGTAGCAAGGC
TgRBP4	231380	RBP4_For_MfeI	tatcaattg GAGCGCAAACTCGACCCAC
TgRBP4	231380	RBP4_Rev_SbfI	tatcctgcagg TCAAGCAGCATGAACGCGAAAC
Endogenous C-terminal tagging
TgCrk1	304970	LIC-Crk1_FOR	TACTTCCAATCCAATTTAATGCA CTCTCCTCCTCAGTGCCAGCCTTC
TgCrk1	304970	LIC-Crk1_REV	TCCTCCACTTCCAATTTTAGC CCGGACGCCCGACTTCTTGTC
TgCrk2	218220	LIC_Crk2_For	TACTTCCAATCCAATTTAATGCA CGCCTTTGGCATCCCCGTC
TgCrk2	218220	LIC_Crk2_Rev	TCCTCCACTTCCAATTTTAGCTTCGCCCCTGAAAGTCGCAAGG
TgCrk3	249260	LIC-Crk3_FOR	TACTTCCAATCCAATTTAATGCA ACGGCCGCGAAGACAGAGAAG
TgCrk3	256070	LIC-Crk3_REV	TCCTCCACTTCCAATTTTAGC CGAGCGCCGGGAGACTGG
TgCrk4	256070	LIC-Crk4_FOR	TACTTCCAATCCAATTTAATGCACAGCCAAAACTGAAGAGTTTGTTAACTGAC
TgCrk4	256070	LIC-Crk4_REV	TCCTCCACTTCCAATTTTAGC CTGACACGGCGTAGCACGC
TgCrk6	254630	LIC-Crk6_FOR	TACTTCCAATCCAATTTAATGCA CTCGGTCTTATCTCTCACCTTGCTG
TgCrk6	254630	LIC-Crk6_REV	TCCTCCACTTCCAATTTTAGC AAAATTCTTCGGAAGGTTTTGTCGAGC
TgCrk8	281450	LIC-Crk8_FOR	TACTTCCAATCCAATTTAATGCA GAACTGCTGGGGGTTCCTGAG
TgCrk8	281450	LIC-Crk8_REV	TCCTCCACTTCCAATTTTAGC GTCGAAGATGGAGGCCTTATGAATTCG
TgCycL	264690	LIC-CycL_FOR	TACTTCCAATCCAATTTAATGCA CATGCGGACGACCCTCTGC
TgCycL	264690	LIC-CycL_REV	TCCTCCACTTCCAATTTTAGC CGCGTACGAGCGACCAGAG
Epitope tagging by fosmid recombination
TgNdc80 (pM3GC template)	260420	Ndc80_Fosmid_For	AAGATCTCCTTGCAGTCGTTTCCCGAAGCGAAAAGTACACTCTCGGCTGCGAACAAAAGTTGATTTCTGAAGAAGATTTGGGTG	TgNdc80 tagging cassette, includes CAT selection
TgNdc80 (pM3GC template)	260420	Ndc80_Fosmid_Rev	GGCAGCAGAGGCTTCGAGTCTCTGCTTCCTCGACATTTGCTTCTTTTCGTGAGCGGCCGCTGAAGTTCCTATA	TgNdc80 tagging cassette, includes CAT selection
TgCycH (pM3GC template)	260250	CycH_Fosmid_For	AAGCAACGTCGAGCGATGTCGCCAGTTCCGTAGTTACATCGTCTCGTCCGGAACAAAAGTTGATTTCTGAAGAAGATTTGGGTG	TgCycH tagging cassette, includes CAT selection
TgCycH (pM3GC template)	260250	CycH_Fosmid_Rev	AGACTTTTTTCCAGATCTCGTGCGGCCGTTCAAGTTTTTCGTCCGCCACAGAGCGGCCGCTGAAGTTCCTATA	TgCycH tagging cassette, includes CAT selection
TgCEP250 (pM3GC template)	212880	CEP250_Fosmid_For	CCTCCTTTGCCTCGGTCTCTTCCTTCTTCGAATCAAGGACCGGAGACAACGAACAAAAGTTGATTTCTGAAGAAGATTTGggtg	TgCEP250 tagging cassette, includes CAT selection
TgCEP250 (pM3GC template)	212880	CEP250_Fosmid_Rev	ctcgacaagcgcgactcacttttcggtcctcactctcctcgtcgtcaggcGAGCGGCCGCTGAAGTTCCTATA	TgCEP250 tagging cassette, includes CAT selection
Q5 Mutagenesis
ptetO7sag4-myc-DHFR-TS	N/A	Tet3HA_For_Q5	ATGCCGTACGACGTCCCGGACTACGCTGGCTATCCCTATGATGTGCCCGATTATGCGTATCCTTACGATGTTCCAGATTATGCC AGATCTATGGTGACCCAGTTTC	to swap myc with 3xHA epitope
ptetO7sag4-myc-DHFR-TS	N/A	Tet3HA_Rev_Q5	TTTGGATCCGGTTGAAGACAG	to swap myc with 3xHA epitope
pHGC3	N/A	Fos3xMyc_Rev_Q5	CTCCGAGGAAGACTTGGGCGAGCAGAAGCTGATCTCCGAGGAGGACCTGTAACCCGGGCATATGTAG	to swap 3xHA with 3xmyc epitope
pHGC3	N/A	Fos3xMyc_For_Q5	ATTAGCTTTTGTTCGGCACCCAAATCTTCTTCAGAAATCAACTTTTGTTCCCTAGGAAGCTTGATGCATAG	to swap 3xHA with 3xmyc epitope
sgUPRT-CRISPR/Cas9		sgTgCycY_For_Q5	CACGCACGGTCGTTTTGTGC GTTTTAGAGCTAGAAATAGC	To replace sgUPRT with sgTgCycY
Endogenous tagging using CRISPR/Cas9 technology
TgCycY (pH3GC template)	266900	CycY_For_cassette	AGCGAGCAGCATGTAGCAAATTTACTGACTGGAAGGCCGAGACAATGTCC CCGTACGACGTCCCGGACTAC	TgCycY tagging cassette, includes CAT selection
TgCycY (pH3GC template)	266900	CycY_Rev_cassette	Tgttataatatgccagttggattcctcctcttctacgtgtggttacgatg GAGCGGCCGCTGAAGTTCCTATA	TgCycY tagging cassette, includes CAT selection

## Sheet: phylogeny
Organism	Gene ID	Product
Toxoplasma gondii	TGME49_304970	TgCrk1	N/A - bootstrap support value is not sufficient to predict orthology
Toxoplasma gondii	TGME49_218220	TgCrk2
Toxoplasma gondii	TGME49_249260	TgCrk3
Toxoplasma gondii	TGME49_256070	TgCrk4
Toxoplasma gondii	TGME49_229020	TgCrk5
Toxoplasma gondii	TGME49_254630	TgCrk6
Toxoplasma gondii	TGME49_270330	TgCrk7
Toxoplasma gondii	TGME49_281450	TgCrk8
Toxoplasma gondii	TGME49_285160	TgCrk5-L1
Toxoplasma gondii	TGME49_253580	TgCrk2-L2
Plasmodium falciparum	PF3D7_0417800	PfCrk1
Plasmodium falciparum	PF3D7_1356900	PfCrk2
Plasmodium falciparum	PF3D7_0415300	PfCrk3
Plasmodium falciparum	PF3D7_0317200	PfCrk4
Plasmodium falciparum	PF3D7_0615500	PfCrk5
Plasmodium falciparum	PF3D7_1337100	PfCrk6
Plasmodium falciparum	PF3D7_1014400	PfCrk7
Theileria annulata	TA09000	TaCrk1
Theileria annulata	TA06730	TaCrk2
Theileria annulata	TA05335	TaCrk3
Theileria annulata	TA09960	TaCrk5
Theileria annulata	TA07000	TaCrk7
Theileria annulata	TA08470	N/A
Theileria annulata	TA17825	N/A
Cryptosporidium parvum	cgd5_2510	CpCrk2
Cryptosporidium parvum	cgd6_1420	CpCrk3
Cryptosporidium parvum	cgd7_430	CpCrk7
Cryptosporidium parvum	cgd3_1510	N/A
Cryptosporidium parvum	cgd7_280	N/A
Cryptosporidium parvum	cgd1_60	N/A
Cryptosporidium parvum	cgd7_4850	N/A
Cryptosporidium parvum	cgd8_3070	N/A
Cryptosporidium parvum	cgd1_400	N/A
Chromera velia	Cvel_19962	CvCrk1-1
Chromera velia	Cvel_4901	CvCrk1-2
Chromera velia	Cvel_13347	CvCrk2
Chromera velia	Cvel_4103	CvCrk7-1
Chromera velia	Cvel_30093	CvCrk7-2
Chromera velia	Cvel_18663	CvCrk8
Chromera velia	Cvel_5629	N/A
Chromera velia	Cvel_584	N/A
Chromera velia	Cvel_8214	N/A
Chromera velia	Cvel_22708	N/A
Chromera velia	Cvel_13347	N/A
Chromera velia	Cvel_19420	N/A
Chromera velia	Cvel_2773	N/A
Homo sapiens	NP_001307847.1	HsCdk1
Homo sapiens	NP_001789.2	HsCdk2
Homo sapiens	NP_001249.1	HsCdk3
Homo sapiens	NP_004926.1	HsCdk5
Homo sapiens	NP_000066.1	HsCdk4
Homo sapiens	NP_001138778.1	HsCdk6
Homo sapiens	NP_001790.1	hsCdk7
Homo sapiens	NP_001778.2	hsCdk11

## Sheet: Raw counts for S2 Fig
Vacuole counts, 24h, 37oC
Morphology evaluation
TgCrk1	no Atc		with Atc
repeats	normal	abnormal	normal	abnormal	t-test normal	t-test abnormal
1	97	3	23	77	0.000135818	0.000135818
2	93	7	17	83
3	94	6	17	83
AVG	94.6667	5.33333	19	81
SD	2.08167	2.08167	3.4641	3.4641
TgCrk4	no Atc		with Atc
repeats	normal	abnormal	normal	abnormal	t-test normal	t-test abnormal
1	92	8	48	51	0.00481268	0.00578253
2	96	4	44	56
3	94	6	38	62
AVG	94	6	43.3333	56.3333
SD	2	2	5.03322	5.50757
TgCrk6	no Atc		with Atc
repeats	normal	abnormal	normal	abnormal	t-test normal	t-test abnormal
1	97	3	4	96	0.000147705	0.000147705
2	97	3	0	100
3	95	5	0	100
AVG	96.3333	3.66667	1.33333	98.6667
SD	1.1547	1.1547	2.3094	2.3094
TgCycL	no Atc		with Atc
repeats	normal	abnormal	normal	abnormal	t-test normal	t-test abnormal
1	95	5	10	90	0.000145127	0.000145127
2	95	5	13	87
3	97	3	15	85
AVG	95.6667	4.33333	12.6667	87.3333
SD	1.1547	1.1547	2.51661	2.51661
Centrosome counts
TgCrk3	no Atc		with Atc
repeats	1 centrosome	2 centrosomes	1 centrosome	2 centrosomes	t-test 2 centrsomes
1	40	60	45	55	0.612399
2	46	54	40	60
3	35	65	44	56
AVG	40.3333	59.6667	43	57
SD	5.50757	5.50757	2.64575	2.64575
TgCrk7	no Atc		with Atc
repeats	1 centrosome	2 centrosomes	1 centrosome	2 centrosomes	t-test 2 centrosomes
1	47	53	47	53	0.579916
2	49	51	50	50
3	42	58	38	62
AVG	46	54	45	55
SD	3.60555	3.60555	6.245	6.245
TgCycH	no Atc		with Atc
repeats	1 centrosome	2 centrosomes	1 centrosome	2 centrosomes	t-test 2 centrosomes
1	42	58	38	62	0.874012
2	39	61	40	60
3	39	61	41	59
AVG	40	60	39.6667	60.3333
SD	1.73205	1.73205	1.52753	1.52753

## Sheet: raw counts for S1 and S4 Figs
average parasites per vacuole in 50 vacuoles after 24h growth at 37oC
TgCrk4	promoter
repeats	endogenous	tet-OFF (-Atc)	tet-OFF (+Atc)	t-test ( -Atc vs +Atc)	t-test (endo vs -Atc)
1	8.8	11.44	8.6	0.0638787	0.0884375
2	8.8	11.54	6.04
3	9.2	9.94	7.48
AVG	8.93333	10.9733	7.37333
SD	0.23094	0.896289	1.28333
TgCrk6	promoter
repeats	endogenous	tet-OFF (-Atc)	tet-OFF (+Atc)	t-test ( -Atc vs +Atc)	t-test (endo vs -Atc)
1	9.36	11.52	4.08	0.00375939	0.107731
2	8.88	10.32	3.7
3	9.76	10.24	4.22
AVG	9.33333	10.6933	4
SD	0.440606	0.717031	0.269072

## Sheet: raw counts for Figs 4,5,6,7
TgCrk1	evaluation of various deficiencies
vacuole counts	no Atc				with Atc
repeats	total	normal buds	piled IMC/fragmented MORN ring	cytoskeletal deformities	total	normal buds	piled IMC/fragmented MORN ring	cytoskeletal deformities
1	56	7	0	3	49	0	17	13
2	45	9	0	3	49	0	19	21
3	55	6	0	3	70	0	22	19
percentage
repeats	total	normal buds	piled IMC/fragmented MORN ring	cytoskeletal deformities	total	normal buds	piled IMC/fragmented MORN ring	cytoskeletal deformities		t-test, normal buds	t-test piled IMC	t-test cytoskeletal
1	100	12.5	0	6	100	0	35	27		0.0349404	0.00432551	0.0321854
2	100	20	0	7	100	0	39	43
3	100	11	0	5	100	0	31	27
AVG	100	14.5	0	6	100	0	35	32.3333
SD	0	4.82183	0	1	0	0	4	9.2376
TgCrk6	evaluation of the centrocone (cc) duplication)
vacuole counts	no Atc		with Atc
repeats	duplicated cc	single cc	duplicated cc	single cc
1	26	0	16	25
2	28	1	17	21
3	26	1	22	26
percentage
repeats	duplicated cc	single cc	duplicated cc	single cc	t-test single cc
1	100	0	39	51	5.4887e-05
2	96.5	3.5	44.7	55.3
3	96.3	3.7	45.8	54.2
AVG	97.6	2.4	43.1667	53.5
SD	2.08087	2.08087	3.65011	2.23383
TgCrk4	evaluation of cenrosome duplication
Vacuole counts	no Atc				with Atc
repeats	total	abnormal	overduplication	underduplication	total	abnormal	overduplication	underduplication
1	80	4	4	0	53	26	9	8
2	48	1	1	0	64	26	15	2
3	50	1	1	0	51	28	9	4
percentage
	total	abnormal	overduplication	underduplication	total	abnormal	overduplication	underduplication	t-test abnormal	t-test overduplicated
1	100	5	5	0	100	49	17	15	0.00806529	0.0244771
2	100	2	2	0	100	41	23	3
3	100	2	2	0	100	55	18	8
AVG		3	3	0		48.3333	19.3333	8.66667
SD		1.73205	1.73205	0		7.02377	3.21455	6.02771
TgCrk2	evaluation of cenrosome duplication
Vacuole counts	no Atc				with Atc
repeats	total	1 centrin	2 centrins	total	1 centrin	2 centrins
1	90	44	46	100	76	24
2	64	31	33	63	49	14
3	100	50	50	90	69	21
percentage
repeats		1 centrin %	2 centrins %		1 centrin %	2 centrins %	t-test 1 centrosome	t-test 2 cenrosomes
1		49	51		76	24	0.00127307	0.00127307
2		48	52		78	22
3		50	50		77	23
AVG		49	51		77	23
SD		1	1		1	1
